# Supplementary material for: Exploring the Application of Multi-Resonant Bands Terahertz Metamaterials in the Field of Carbohydrate Films Sensing
Source: Biosensors (Basel). 2023 Jun 2;13(6):606. doi: 10.3390/bios13060606 (PMC10296517; doi:10.3390/bios13060606)
Supplement: Supplementary file 1 [file biosensors-13-00606-s001.zip]

Archive with 1 entries (1 files):
- biosensors-2325730-supplementary.pdf
